# Supplementary material for: ﻿Morphology of a novel ciliate, Oxytrichachongqingica sp. nov. (Ciliophora, Hypotrichia)
Source: Zookeys. 2025 Jul 25;1247:137–49. doi: 10.3897/zookeys.1247.155543 (PMC12317319; doi:10.3897/zookeys.1247.155543)
Supplement: XML Treatment for Oxytricha chongqingica [file zookeys.1247.155543-treatment1.xml]

<!DOCTYPE tp:taxon-treatment
  PUBLIC "-//TaxonX//DTD Taxonomic Treatment Publishing DTD v0 20100105//EN" "tax-treatment-NSO.dtd">
<tp:taxon-treatment xmlns:tp="http://www.plazi.org/taxpub"><tp:treatment-meta><kwd-group><label>Taxon classification</label><kwd>
                <named-content content-type="kingdom">Animalia</named-content>
              </kwd><kwd>
                <named-content content-type="order">Sporadotrichida</named-content>
              </kwd><kwd>
                <named-content content-type="family">Oxytrichidae</named-content>
              </kwd></kwd-group><mixed-citation publication-type="journal"><person-group><name><surname>Han</surname><given-names>Haifeng</given-names></name><name><surname>Xue</surname><given-names>Xiaojin</given-names></name><name><surname>Zhang</surname><given-names>Zhisheng</given-names></name><name><surname>Shao</surname><given-names>Chen</given-names></name></person-group><article-title>﻿Morphology of a novel ciliate, <italic><tp:taxon-name><tp:taxon-name-part taxon-name-part-type="genus" reg="Oxytricha">Oxytricha</tp:taxon-name-part><tp:taxon-name-part taxon-name-part-type="species" reg="chongqingica">chongqingica</tp:taxon-name-part></tp:taxon-name></italic> sp. nov. (<tp:taxon-name><tp:taxon-name-part taxon-name-part-type="phylum">Ciliophora</tp:taxon-name-part></tp:taxon-name>, <tp:taxon-name><tp:taxon-name-part taxon-name-part-type="subclass">Hypotrichia</tp:taxon-name-part></tp:taxon-name>)</article-title><source>Zookeys</source><day>25</day><month>07</month><year>2025</year><volume>1247</volume><fpage>137</fpage><lpage>149</lpage><pub-id pub-id-type="doi">10.3897/zookeys.1247.155543</pub-id></mixed-citation></tp:treatment-meta><tp:nomenclature><label>﻿</label><tp:taxon-name>
              <object-id xmlns:xlink="http://www.w3.org/1999/xlink" content-type="arpha" xlink:type="simple">69EB1241-A3A6-5670-8B9C-29D8778CF16B</object-id>
              <tp:taxon-name-part taxon-name-part-type="genus" reg="Oxytricha">Oxytricha</tp:taxon-name-part>
              <tp:taxon-name-part taxon-name-part-type="species" reg="chongqingica">chongqingica</tp:taxon-name-part>
              <object-id xmlns:xlink="http://www.w3.org/1999/xlink" content-type="zoobank" xlink:type="simple">https://zoobank.org/1638B342-9947-4D0E-BAC2-E5FE5F735AC5</object-id>
            </tp:taxon-name><tp:taxon-status xmlns:xlink="http://www.w3.org/1999/xlink" xlink:type="simple">sp. nov.</tp:taxon-status><xref ref-type="fig" rid="F2">Figs 2A–E</xref><xref ref-type="fig" rid="F3">, 3A–L</xref><xref ref-type="table" rid="T1">; Table 1</xref></tp:nomenclature><tp:treatment-sec sec-type="diagnosis" id="SECID0EHBAE"><title>Diagnosis.</title><p>Body size 100–160 × 40–60 μm in vivo, elliptical to elongate-elliptical in outline. Two macronuclear nodules and one to five micronuclei. Contractile vacuole located at mid-body close to left margin. Cortical granules about 1 μm across, arranged in long rows, colorless. The adoral zone occupying 35–44% of the body length, consisting of 37–49 adoral membranelles. Paroral and endoral arranged in a typical <italic><tp:taxon-name><tp:taxon-name-part taxon-name-part-type="genus" reg="Oxytricha">Oxytricha</tp:taxon-name-part></tp:taxon-name></italic>-pattern. Typical 18 frontoventral-transverse cirri, buccal cirrus positioned at the anterior end of paroral, cirrus III/2 close to and slightly ahead of the level of cirrus VI/3, cirrus V/4 behind cirrus IV/2, the distances between cirri V/3 and V/4 and between cirri V/2 and VI/2 obvious shorter than that between cirri V/3 and V/2. Right and left marginal rows with 32–46 and 33–43 cirri, respectively, confluent at the posterior end of cell. Usually, six dorsal kineties including two dorsomarginal kineties. Dorsal kinety 3 terminating caudally, dorsal kineties 3 and 4 connected by four or five dikinetids, and dorsal kinety 5 ending at approximately 80% down length of body. Three caudal cirri, each one at the posterior end of dorsal kineties 1, 2, and 4.</p></tp:treatment-sec><tp:treatment-sec sec-type="type material" id="SECID0EUBAE"><title>Type material.</title><p>The protargol-stained slide (no. XXJ202408130901A) with the holotype specimen (Figs <xref ref-type="fig" rid="F2">2D, E</xref>, <xref ref-type="fig" rid="F3">3G, H</xref>) marked with an ink circle, and two paratype slides (no. XXJ202408130901B, C) are deposited in the Laboratory of Protozoological Biodiversity and Evolution in Wetland, Shaanxi Normal University (SNNU), China.</p><fig id="F2" position="float" orientation="portrait"><object-id xmlns:xlink="http://www.w3.org/1999/xlink" content-type="doi" xlink:type="simple">10.3897/zookeys.1247.155543.figure2</object-id><object-id xmlns:xlink="http://www.w3.org/1999/xlink" content-type="arpha" xlink:type="simple">4DC2DD4C-7198-55EE-AE13-E8E5E1BEDAEB</object-id><label>Figure 2.</label><caption><p><italic><tp:taxon-name><tp:taxon-name-part taxon-name-part-type="genus" reg="Oxytricha">Oxytricha</tp:taxon-name-part><tp:taxon-name-part taxon-name-part-type="species" reg="chongqingica">chongqingica</tp:taxon-name-part></tp:taxon-name></italic> sp. nov. from life (<bold>A–C</bold>) and after protargol staining (<bold>D</bold>, <bold>E</bold>). <bold>A.</bold> Ventral view of a typical individual; <bold>B, C.</bold> Cortical granules arranged in long rows on ventral (<bold>B</bold>) and dorsal (<bold>C</bold>) side; <bold>D, E.</bold> Ventral (<bold>D</bold>) and dorsal (<bold>E</bold>) view of the holotype specimen. AZM, adoral zone of membranelles; CC, caudal cirri; DK, dorsal kineties; E, endoral; FC, frontal cirri; FVC, frontoventral cirri; LMR, left marginal row; Ma, macronuclear nodule; Mi, micronucleus; P, paroral; PTVC, pretransverse ventral cirri; PVC, postoral ventral cirri; RMR, right marginal row; TC, transverse cirri; 1–6, dorsal kineties 1–6. Scale bars: 50 μm (<bold>A</bold>, <bold>D</bold>, <bold>E</bold>); 15 μm (<bold>B</bold>, <bold>C</bold>).</p></caption><graphic xmlns:xlink="http://www.w3.org/1999/xlink" xlink:href="zookeys-1247-137_article-155543__-g002.jpg" position="float" orientation="portrait" xlink:type="simple" id="oo_1381571.jpg"><uri content-type="original_file" xlink:type="simple">https://binary.pensoft.net/fig/1381571</uri></graphic></fig><fig id="F3" position="float" orientation="portrait"><object-id xmlns:xlink="http://www.w3.org/1999/xlink" content-type="doi" xlink:type="simple">10.3897/zookeys.1247.155543.figure3</object-id><object-id xmlns:xlink="http://www.w3.org/1999/xlink" content-type="arpha" xlink:type="simple">3A60AF9C-4A75-59E8-B553-E52124A8A3DA</object-id><label>Figure 3.</label><caption><p><italic><tp:taxon-name><tp:taxon-name-part taxon-name-part-type="genus" reg="Oxytricha">Oxytricha</tp:taxon-name-part><tp:taxon-name-part taxon-name-part-type="species" reg="chongqingica">chongqingica</tp:taxon-name-part></tp:taxon-name></italic> sp. nov. from life (<bold>A–F</bold>) and after protargol staining (<bold>G–L</bold>). <bold>A, B.</bold> Body in life; arrowhead indicates the collecting canal, and arrow marks the contractile vacuole; <bold>C.</bold> Cortical granules; <bold>D, J.</bold> Macronuclear nodules and micronuclei (arrowheads); <bold>E.</bold> Pharyngeal fibres; <bold>F.</bold> Dorsal cilia (arrowheads); <bold>G, H.</bold> Ventral (<bold>G</bold>) and dorsal (<bold>H</bold>) view of holotype, showing cirral pattern; <bold>I.</bold> Anterior part of ventral surface, showing buccal cirrus (double-arrowhead) and postoral ventral cirri (in ellipse); <bold>K.</bold> Individual with five transverse cirri; <bold>L.</bold> Caudal cirri (in ellipse). AZM, adoral zone of membranelles; FC, frontal cirri; FVC, frontoventral cirri; LMR, left marginal row; Ma, macronuclear nodule; PTVC, pretransverse ventral cirri; RMR, right marginal row; TC, transverse cirri; 1–6, dorsal kineties 1–6. Scale bars: 50 μm (<bold>A, B, G, H</bold>); 20 μm (<bold>C–E, I, J</bold>); 10 μm (<bold>F, K, L</bold>).</p></caption><graphic xmlns:xlink="http://www.w3.org/1999/xlink" xlink:href="zookeys-1247-137_article-155543__-g003.jpg" position="float" orientation="portrait" xlink:type="simple" id="oo_1381572.jpg"><uri content-type="original_file" xlink:type="simple">https://binary.pensoft.net/fig/1381572</uri></graphic></fig></tp:treatment-sec><tp:treatment-sec sec-type="type locality" id="SECID0EQFAE"><title>Type locality.</title><p>Soil from Yintiaoling Nature Reserve in Chongqing, southwestern China (<named-content xmlns:xlink="http://www.w3.org/1999/xlink" content-type="dwc:verbatimCoordinates" xlink:type="simple"><named-content content-type="geo-json" specific-use="{&#34;type&#34;:&#34;Point&#34;,&#34;coordinates&#34;:[109.825278,31.523889]}" id="NCID0EZFAE" xlink:type="simple">31°31'26"N, 109°49'31"E</named-content></named-content>).</p></tp:treatment-sec><tp:treatment-sec sec-type="etymology" id="SECID0E5FAE"><title>Etymology.</title><p>The species-group name “<italic><tp:taxon-name><tp:taxon-name-part taxon-name-part-type="genus" reg="Oxytricha"/><tp:taxon-name-part taxon-name-part-type="species" reg="chongqingica">chongqingica</tp:taxon-name-part></tp:taxon-name></italic>” refers to Chongqing, the type locality.</p></tp:treatment-sec><tp:treatment-sec sec-type="description" id="SECID0EOGAE"><title>Description.</title><p>Body size 100–160 × 40–60 μm (<italic>n</italic> = 7) in vivo, 110–170 × 40–100 μm after protargol staining. Ratio of body length to width 2.5–3.0 in vivo. Flexible but not contractile, elliptical to elongate-elliptical in outline with anterior and posterior ends slightly narrowly rounded. Right margin slightly flat and left margin distinctly convex (Figs <xref ref-type="fig" rid="F2">2A</xref>, <xref ref-type="fig" rid="F3">3A, B</xref>; Table <xref ref-type="table" rid="T1">1</xref>). Nuclear apparatus consisting of two macronuclear nodules and one to five micronuclei. Macronuclear nodules usually located at 33% and 66% down length of body, respectively, and slightly left of the cell mid-line, about 25 × 15 μm in vivo. Micronuclei attached to macronuclear nodules at variable positions, each about 7 μm across in vivo (Figs <xref ref-type="fig" rid="F2">2E</xref>, <xref ref-type="fig" rid="F3">3D, J</xref>; Table <xref ref-type="table" rid="T1">1</xref>). Contractile vacuole about 13 μm in diameter when fully expanded, located at about mid-body close to left margin, contracting at intervals of about 10 s, with two non-obvious collecting canals (Figs <xref ref-type="fig" rid="F2">2A</xref>, <xref ref-type="fig" rid="F3">3A, B</xref>). Cortical granules arranged in long rows on both sides, colorless, about 1.0 μm across (Figs <xref ref-type="fig" rid="F2">2B, C</xref>, <xref ref-type="fig" rid="F3">3C</xref>). Cytoplasm colorless, filled with numerous food vacuoles (2–10 μm in diameter), lipid droplets (0.5–2 μm across), and diatoms (up to 21 μm in length). Movement usually crawling moderately rapidly on the bottom of a petri dish or other substrates, when in suspension, swimming rapidly while spiraling in a counter-clockwise helix.</p><table-wrap id="T1" position="float" orientation="portrait"><label>Table 1.</label><caption><p>Morphometric characterization of <italic><tp:taxon-name><tp:taxon-name-part taxon-name-part-type="genus" reg="Oxytricha">Oxytricha</tp:taxon-name-part><tp:taxon-name-part taxon-name-part-type="species" reg="chongqingica">chongqingica</tp:taxon-name-part></tp:taxon-name></italic> sp. nov.</p></caption><table id="TID0EILAG" rules="all"><tbody><tr><th rowspan="1" colspan="1">Character*</th><th rowspan="1" colspan="1">H</th><th rowspan="1" colspan="1">Min</th><th rowspan="1" colspan="1">Max</th><th rowspan="1" colspan="1">Mean</th><th rowspan="1" colspan="1">Med</th><th rowspan="1" colspan="1">SD</th><th rowspan="1" colspan="1">CV</th><th rowspan="1" colspan="1">
                      <italic>n</italic>
                    </th></tr><tr><td rowspan="1" colspan="1">Body, length</td><td rowspan="1" colspan="1">128.6</td><td rowspan="1" colspan="1">109.2</td><td rowspan="1" colspan="1">169.1</td><td rowspan="1" colspan="1">140.4</td><td rowspan="1" colspan="1">145.3</td><td rowspan="1" colspan="1">19.1</td><td rowspan="1" colspan="1">13.6</td><td rowspan="1" colspan="1">21</td></tr><tr><td rowspan="1" colspan="1">Body, width</td><td rowspan="1" colspan="1">53.7</td><td rowspan="1" colspan="1">43.6</td><td rowspan="1" colspan="1">100.9</td><td rowspan="1" colspan="1">72.1</td><td rowspan="1" colspan="1">71.2</td><td rowspan="1" colspan="1">18.1</td><td rowspan="1" colspan="1">25.1</td><td rowspan="1" colspan="1">21</td></tr><tr><td rowspan="1" colspan="1">Body length: width, ratio</td><td rowspan="1" colspan="1">2.39</td><td rowspan="1" colspan="1">1.55</td><td rowspan="1" colspan="1">2.54</td><td rowspan="1" colspan="1">2.02</td><td rowspan="1" colspan="1">1.92</td><td rowspan="1" colspan="1">0.34</td><td rowspan="1" colspan="1">16.78</td><td rowspan="1" colspan="1">21</td></tr><tr><td rowspan="1" colspan="1">Macronuclear nodules, number</td><td rowspan="1" colspan="1">2</td><td rowspan="1" colspan="1">2</td><td rowspan="1" colspan="1">2</td><td rowspan="1" colspan="1">2.0</td><td rowspan="1" colspan="1">2</td><td rowspan="1" colspan="1">0</td><td rowspan="1" colspan="1">0</td><td rowspan="1" colspan="1">21</td></tr><tr><td rowspan="1" colspan="1">Macronuclear nodules, length</td><td rowspan="1" colspan="1">25.6</td><td rowspan="1" colspan="1">22.0</td><td rowspan="1" colspan="1">64.9</td><td rowspan="1" colspan="1">38.8</td><td rowspan="1" colspan="1">40.1</td><td rowspan="1" colspan="1">10.7</td><td rowspan="1" colspan="1">27.6</td><td rowspan="1" colspan="1">21</td></tr><tr><td rowspan="1" colspan="1">Macronuclear nodules, width</td><td rowspan="1" colspan="1">11.6</td><td rowspan="1" colspan="1">6.1</td><td rowspan="1" colspan="1">22.8</td><td rowspan="1" colspan="1">12.8</td><td rowspan="1" colspan="1">12.3</td><td rowspan="1" colspan="1">4.3</td><td rowspan="1" colspan="1">34.0</td><td rowspan="1" colspan="1">21</td></tr><tr><td rowspan="1" colspan="1">Micronuclei, number</td><td rowspan="1" colspan="1">2</td><td rowspan="1" colspan="1">1</td><td rowspan="1" colspan="1">5</td><td rowspan="1" colspan="1">2.8</td><td rowspan="1" colspan="1">3</td><td rowspan="1" colspan="1">1.1</td><td rowspan="1" colspan="1">41.1</td><td rowspan="1" colspan="1">21</td></tr><tr><td rowspan="1" colspan="1">Micronuclei, length</td><td rowspan="1" colspan="1">4.3</td><td rowspan="1" colspan="1">3.2</td><td rowspan="1" colspan="1">6.3</td><td rowspan="1" colspan="1">4.9</td><td rowspan="1" colspan="1">4.9</td><td rowspan="1" colspan="1">0.9</td><td rowspan="1" colspan="1">18.6</td><td rowspan="1" colspan="1">21</td></tr><tr><td rowspan="1" colspan="1">Micronuclei, width</td><td rowspan="1" colspan="1">4.3</td><td rowspan="1" colspan="1">3.1</td><td rowspan="1" colspan="1">6.0</td><td rowspan="1" colspan="1">4.0</td><td rowspan="1" colspan="1">3.9</td><td rowspan="1" colspan="1">0.8</td><td rowspan="1" colspan="1">20.2</td><td rowspan="1" colspan="1">21</td></tr><tr><td rowspan="1" colspan="1">Adoral zone of membranelles, length</td><td rowspan="1" colspan="1">48.9</td><td rowspan="1" colspan="1">43.3</td><td rowspan="1" colspan="1">70.8</td><td rowspan="1" colspan="1">56.2</td><td rowspan="1" colspan="1">58.1</td><td rowspan="1" colspan="1">8.5</td><td rowspan="1" colspan="1">15.1</td><td rowspan="1" colspan="1">21</td></tr><tr><td rowspan="1" colspan="1">Adoral zone of membranelles length, % of body length</td><td rowspan="1" colspan="1">38.0</td><td rowspan="1" colspan="1">34.9</td><td rowspan="1" colspan="1">44.4</td><td rowspan="1" colspan="1">39.8</td><td rowspan="1" colspan="1">39.5</td><td rowspan="1" colspan="1">3.1</td><td rowspan="1" colspan="1">7.7</td><td rowspan="1" colspan="1">21</td></tr><tr><td rowspan="1" colspan="1">Adoral membranelles, number</td><td rowspan="1" colspan="1">36</td><td rowspan="1" colspan="1">37</td><td rowspan="1" colspan="1">49</td><td rowspan="1" colspan="1">43.6</td><td rowspan="1" colspan="1">43</td><td rowspan="1" colspan="1">3.6</td><td rowspan="1" colspan="1">8.2</td><td rowspan="1" colspan="1">21</td></tr><tr><td rowspan="1" colspan="1">DE-value</td><td rowspan="1" colspan="1">0.32</td><td rowspan="1" colspan="1">0.26</td><td rowspan="1" colspan="1">0.37</td><td rowspan="1" colspan="1">0.31</td><td rowspan="1" colspan="1">0.30</td><td rowspan="1" colspan="1">0.03</td><td rowspan="1" colspan="1">10.28</td><td rowspan="1" colspan="1">21</td></tr><tr><td rowspan="1" colspan="1">Cell apex to buccal cirrus, distance</td><td rowspan="1" colspan="1">15.5</td><td rowspan="1" colspan="1">11.2</td><td rowspan="1" colspan="1">22.5</td><td rowspan="1" colspan="1">17.7</td><td rowspan="1" colspan="1">17.3</td><td rowspan="1" colspan="1">2.8</td><td rowspan="1" colspan="1">16.1</td><td rowspan="1" colspan="1">21</td></tr><tr><td rowspan="1" colspan="1">Buccal cirrus, number</td><td rowspan="1" colspan="1">1</td><td rowspan="1" colspan="1">1</td><td rowspan="1" colspan="1">1</td><td rowspan="1" colspan="1">1.0</td><td rowspan="1" colspan="1">1</td><td rowspan="1" colspan="1">0</td><td rowspan="1" colspan="1">0</td><td rowspan="1" colspan="1">21</td></tr><tr><td rowspan="1" colspan="1">Frontal cirri, number</td><td rowspan="1" colspan="1">3</td><td rowspan="1" colspan="1">3</td><td rowspan="1" colspan="1">3</td><td rowspan="1" colspan="1">3.0</td><td rowspan="1" colspan="1">3</td><td rowspan="1" colspan="1">0</td><td rowspan="1" colspan="1">0</td><td rowspan="1" colspan="1">21</td></tr><tr><td rowspan="1" colspan="1">Frontoventral cirri, number</td><td rowspan="1" colspan="1">4</td><td rowspan="1" colspan="1">4</td><td rowspan="1" colspan="1">4</td><td rowspan="1" colspan="1">4.0</td><td rowspan="1" colspan="1">4</td><td rowspan="1" colspan="1">0</td><td rowspan="1" colspan="1">0</td><td rowspan="1" colspan="1">21</td></tr><tr><td rowspan="1" colspan="1">Postoral ventral cirri, number</td><td rowspan="1" colspan="1">3</td><td rowspan="1" colspan="1">3</td><td rowspan="1" colspan="1">3</td><td rowspan="1" colspan="1">3.0</td><td rowspan="1" colspan="1">3</td><td rowspan="1" colspan="1">0</td><td rowspan="1" colspan="1">0</td><td rowspan="1" colspan="1">21</td></tr><tr><td rowspan="1" colspan="1">Pretransverse ventral cirri, number</td><td rowspan="1" colspan="1">2</td><td rowspan="1" colspan="1">2</td><td rowspan="1" colspan="1">2</td><td rowspan="1" colspan="1">2.0</td><td rowspan="1" colspan="1">2</td><td rowspan="1" colspan="1">0</td><td rowspan="1" colspan="1">0</td><td rowspan="1" colspan="1">21</td></tr><tr><td rowspan="1" colspan="1">Transverse cirri, number</td><td rowspan="1" colspan="1">5</td><td rowspan="1" colspan="1">4</td><td rowspan="1" colspan="1">5</td><td rowspan="1" colspan="1">4.9</td><td rowspan="1" colspan="1">5</td><td rowspan="1" colspan="1">0.3</td><td rowspan="1" colspan="1">6.1</td><td rowspan="1" colspan="1">21</td></tr><tr><td rowspan="1" colspan="1">Cirri IV/2 and V/4, distance</td><td rowspan="1" colspan="1">4.5</td><td rowspan="1" colspan="1">2.8</td><td rowspan="1" colspan="1">8.0</td><td rowspan="1" colspan="1">4.8</td><td rowspan="1" colspan="1">4.5</td><td rowspan="1" colspan="1">1.3</td><td rowspan="1" colspan="1">27.2</td><td rowspan="1" colspan="1">21</td></tr><tr><td rowspan="1" colspan="1">Cirri V/3 and V/4, distance</td><td rowspan="1" colspan="1">11.2</td><td rowspan="1" colspan="1">9.0</td><td rowspan="1" colspan="1">15.5</td><td rowspan="1" colspan="1">11.6</td><td rowspan="1" colspan="1">11.4</td><td rowspan="1" colspan="1">1.6</td><td rowspan="1" colspan="1">13.7</td><td rowspan="1" colspan="1">21</td></tr><tr><td rowspan="1" colspan="1">Cirri V/3 and V/2, distance</td><td rowspan="1" colspan="1">31.5</td><td rowspan="1" colspan="1">24.7</td><td rowspan="1" colspan="1">50.2</td><td rowspan="1" colspan="1">33.6</td><td rowspan="1" colspan="1">31.8</td><td rowspan="1" colspan="1">7.3</td><td rowspan="1" colspan="1">21.7</td><td rowspan="1" colspan="1">21</td></tr><tr><td rowspan="1" colspan="1">Cirri in right marginal row, number</td><td rowspan="1" colspan="1">32</td><td rowspan="1" colspan="1">32</td><td rowspan="1" colspan="1">46</td><td rowspan="1" colspan="1">39.8</td><td rowspan="1" colspan="1">40</td><td rowspan="1" colspan="1">3.8</td><td rowspan="1" colspan="1">9.5</td><td rowspan="1" colspan="1">21</td></tr><tr><td rowspan="1" colspan="1">Cirri in left marginal row, number</td><td rowspan="1" colspan="1">37</td><td rowspan="1" colspan="1">33</td><td rowspan="1" colspan="1">43</td><td rowspan="1" colspan="1">38.1</td><td rowspan="1" colspan="1">39</td><td rowspan="1" colspan="1">2.9</td><td rowspan="1" colspan="1">7.7</td><td rowspan="1" colspan="1">21</td></tr><tr><td rowspan="1" colspan="1">Dorsal kineties, number</td><td rowspan="1" colspan="1">6</td><td rowspan="1" colspan="1">6</td><td rowspan="1" colspan="1">7</td><td rowspan="1" colspan="1">6.1</td><td rowspan="1" colspan="1">6</td><td rowspan="1" colspan="1">0.4</td><td rowspan="1" colspan="1">5.8</td><td rowspan="1" colspan="1">21</td></tr><tr><td rowspan="1" colspan="1">Dikinetids in dorsal kinety 1, number</td><td rowspan="1" colspan="1">34</td><td rowspan="1" colspan="1">33</td><td rowspan="1" colspan="1">52</td><td rowspan="1" colspan="1">43.1</td><td rowspan="1" colspan="1">43</td><td rowspan="1" colspan="1">5.2</td><td rowspan="1" colspan="1">12.0</td><td rowspan="1" colspan="1">21</td></tr><tr><td rowspan="1" colspan="1">Dikinetids in dorsal kinety 2, number</td><td rowspan="1" colspan="1">29</td><td rowspan="1" colspan="1">25</td><td rowspan="1" colspan="1">39</td><td rowspan="1" colspan="1">33.1</td><td rowspan="1" colspan="1">33</td><td rowspan="1" colspan="1">3.6</td><td rowspan="1" colspan="1">10.8</td><td rowspan="1" colspan="1">21</td></tr><tr><td rowspan="1" colspan="1">Dikinetids in dorsal kinety 3, number</td><td rowspan="1" colspan="1">20</td><td rowspan="1" colspan="1">19</td><td rowspan="1" colspan="1">29</td><td rowspan="1" colspan="1">23.1</td><td rowspan="1" colspan="1">23</td><td rowspan="1" colspan="1">3.4</td><td rowspan="1" colspan="1">14.8</td><td rowspan="1" colspan="1">21</td></tr><tr><td rowspan="1" colspan="1">Dikinetids in dorsal kinety 4, number</td><td rowspan="1" colspan="1">13</td><td rowspan="1" colspan="1">9</td><td rowspan="1" colspan="1">15</td><td rowspan="1" colspan="1">11.0</td><td rowspan="1" colspan="1">11</td><td rowspan="1" colspan="1">1.7</td><td rowspan="1" colspan="1">15.4</td><td rowspan="1" colspan="1">21</td></tr><tr><td rowspan="1" colspan="1">Dikinetids in dorsal kinety 5, number</td><td rowspan="1" colspan="1">17</td><td rowspan="1" colspan="1">15</td><td rowspan="1" colspan="1">28</td><td rowspan="1" colspan="1">21.4</td><td rowspan="1" colspan="1">21</td><td rowspan="1" colspan="1">3.6</td><td rowspan="1" colspan="1">16.8</td><td rowspan="1" colspan="1">21</td></tr><tr><td rowspan="1" colspan="1">Dikinetids in dorsal kinety 6, number</td><td rowspan="1" colspan="1">14</td><td rowspan="1" colspan="1">9</td><td rowspan="1" colspan="1">19</td><td rowspan="1" colspan="1">12.9</td><td rowspan="1" colspan="1">13</td><td rowspan="1" colspan="1">2.4</td><td rowspan="1" colspan="1">18.6</td><td rowspan="1" colspan="1">21</td></tr><tr><td rowspan="1" colspan="1">Caudal cirri, number</td><td rowspan="1" colspan="1">3</td><td rowspan="1" colspan="1">3</td><td rowspan="1" colspan="1">3</td><td rowspan="1" colspan="1">3.0</td><td rowspan="1" colspan="1">3</td><td rowspan="1" colspan="1">0</td><td rowspan="1" colspan="1">0</td><td rowspan="1" colspan="1">21</td></tr></tbody></table><table-wrap-foot><fn><p>*All data are based on protargol-stained specimens and measurements in μm. Abbreviations: CV, coefficient of variation in %; H, holotype; Max, maximum; Mean, arithmetic mean; Med, median; Min, minimum; <italic>n</italic>, sample size; SD, standard deviation.</p></fn></table-wrap-foot></table-wrap><p>Adoral zone occupying 35–44% of body length in protargol preparations and consisting of 37–49 membranelles, and cilia extending up to 21 μm in length (Figs <xref ref-type="fig" rid="F2">2A, D</xref>, <xref ref-type="fig" rid="F3">3G, I</xref>; Table <xref ref-type="table" rid="T1">1</xref>). DE-value 0.26–0.37 (Table <xref ref-type="table" rid="T1">1</xref>). Buccal cavity flat. Endoral and paroral bending and optically intersecting with each other. Pharyngeal fibres inconspicuous after protargol impregnation (Figs <xref ref-type="fig" rid="F2">2D</xref>, <xref ref-type="fig" rid="F3">3E, I</xref>).</p><p>Three slightly enlarged frontal cirri, with cilia approximately 16 μm long, arranged in an oblique pseudorow, with rightmost cirrus located behind distal end of adoral zone of membranelles. Single buccal cirrus positioned at the anterior end of the paroral. Four frontoventral cirri, characteristically arranged, namely, cirrus III/2 close to and slightly ahead of level of cirrus VI/3. Three postoral ventral cirri, cirrus V/4 positioned behind level of cirrus IV/2, the distances between cirri V/3 and V/4, and between cirri V/2 and VI/2 shorter than that between cirri V/3 and V/2. Two pretransverse ventral cirri, cirrus VI/2 located ahead of rightmost transverse cirrus. Usually, five (rarely four, only two in 21) slightly enlarged transverse cirri arranged in hook-shaped pseudorow, with cilia about 20 μm long in vivo. One right and one left marginal row, with cilia about 15 μm long, consisting of 32–46 and 33–43 cirri, respectively. Right marginal row commencing at level of VI/4, while left marginal row starting near posterior end of adoral zone. Both terminating at posterior end of cell and confluent (Figs <xref ref-type="fig" rid="F2">2D</xref>, <xref ref-type="fig" rid="F3">3G, I, K</xref>; Table <xref ref-type="table" rid="T1">1</xref>).</p><p>Usually six (rarely seven, only four in 21) dorsal kineties including two (rarely three, only four in 21) dorsomarginal kineties, cilia about 4 μm in vivo. Dorsal kinety 1 commencing subapically, while kineties 2 and 3 starting apically, all ending at posterior end of cell, comprising 33–52, 25–39, and 19–29 dikinetids, respectively. Dorsal kinety 4 commencing at about 55% down length of body, terminating at posterior end of cell, and consisting of 9–15 dikinetids. Dorsal kinety 4 not clearly separated from kinety 3, four to six dikinetids existing between them. Dorsal kinety 5 (dorsomarginal kinety) stretching to approximately 80% down length of body and composed of 15–28 dikinetids, while dorsal kinety 6 (dorsomarginal kinety) terminating near midbody and consisting of 9–19 dikinetids. Dorsal kinety 7 (dorsomarginal kinety), if presenting, positioned at about 25% down length of body near right body margin, consisting of one or two dikinetids. Three caudal cirri, each one at the posterior end of dorsal kineties 1, 2, and 4 (Figs <xref ref-type="fig" rid="F2">2E</xref>, <xref ref-type="fig" rid="F3">3H, L</xref>; Table <xref ref-type="table" rid="T1">1</xref>).</p></tp:treatment-sec></tp:taxon-treatment>
